# Supplementary material for: Mathematical Modeling Suggests Cooperation of Plant-Infecting Viruses
Source: Viruses. 2022 Mar 31;14(4):741. doi: 10.3390/v14040741 (PMC9029262; doi:10.3390/v14040741)
Supplement: Supplementary file 1 [file viruses-14-00741-s001.zip]

Archive with 1 entries (1 files):
- viruses-1608454-supplementary.pdf
